# Supplementary material for: Comparative Transcriptional Profiling of Melatonin Synthesis and Catabolic Genes Indicates the Possible Role of Melatonin in Developmental and Stress Responses in Rice
Source: Front Plant Sci. 2016 May 18;7:676. doi: 10.3389/fpls.2016.00676 (PMC4870392; doi:10.3389/fpls.2016.00676)
Supplement: FIGURE S1 — Gene expression profile in whole leaf of rice melatonin synthetic and degradated genes inoculated with the blast fungus, M. oryzae. The transcriptional expression data were obtained from RiceXPro (http://ricexpro.dna.affrc.go.jp/). Three lines of rice cultivar Nipponbare carrying the blast resistance genes (Pia, Pish) were inoculated with two strains of M. oryzae harboring AVR-Pia and AVR-Pish. Rice seedlings at the 4-leaf stage were inoculated with the conidial suspension of M. oryzae and the leaves were harvested at 1, 2, 3, and 5 dpi. The expression profile for each gene in various tissues is shown as normalized data (log2). [file Table_1.XLS]

## Sheet: Sheet1
			Root						Root						Root						Root						Root						Root
			ABA						GA3						IAA						BL						t-zeatin						JA
		log2	0 h	0.25 h	0.5 h	1 h	3 h	6 h	0 h	0.25 h	0.5 h	1 h	3 h	6 h	0 h	0.25 h	0.5 h	1 h	3 h	6 h	0 h	0.25 h	0.5 h	1 h	3 h	6 h	0 h	0.25 h	0.5 h	1 h	3 h	6 h	0 h	0.25 h	0.5 h	1 h	3 h	6 h
TDC1	AK069031	LOC_Os08g04540	-0.16217	-0.35218	-0.25829	-0.68843	0.066446	0.011387	-0.16217	-0.4541	-0.38641	-0.34696	-0.40113	0.3581	-0.16217	0.049253	-0.17677	-0.54819	-0.17892	-0.098627	-0.16217	0.0074255	0.10116	-0.26141	-0.031131	0.022962	-0.16217	-0.11634	-0.26159	-0.49443	-0.68314	-0.46951	-0.16217	-1.0239	-0.38499	-0.64548	0.47911	2.929
TDC2	AK103253	LOC_Os07g25590	-0.29044	0.076486	-0.21119	-0.2954	-1.3068	-1.0124	-0.29044	0.071818	-0.3212	-0.072638	-0.42736	-0.09488	-0.29044	-0.37172	-0.055046	-0.16196	-0.76778	-0.57062	-0.29044	-0.29771	0.022191	0.17393	-0.13274	-0.097538	-0.29044	0.11551	0.089755	0.201	-0.23126	-0.51991	-0.29044	0.24865	0.16128	0.4758	0.23336	-0.050492
TDC3	AK065830	LOC_Os01g56380	-0.17738	-0.62861	-0.23207	-0.90609	-0.22759	-0.015679	-0.17738	-0.44016	-0.37636	-0.36428	-0.15287	0.34838	-0.17738	0.039576	-0.18519	-0.41467	-0.219	-0.10363	-0.17738	0.0039317	0.059432	-0.60061	-0.059566	-0.0018103	-0.17738	-0.36855	-0.4456	-0.36164	-0.66402	-0.52287	-0.17738	-1.3472	-0.8881	-0.70041	-0.8249	-0.49605
T5H	AK071599	LOC_Os12g16720	0.016104	0.64154	0.12755	0.85457	3.3142	2.8928	0.016104	0.0072268	-0.27222	0.040468	0.24262	-0.29504	0.016104	-0.052823	0.067819	0.22577	1.054	1.1716	0.016104	0.18594	-0.32333	-0.56773	-0.92623	-0.30056	0.016104	0.057569	0.0017505	-0.69177	0.71119	1.5485	0.016104	1.0534	1.6764	2.7016	2.8986	1.1547
SNAT	AK059369	LOC_Os05g40260	-0.044845	0.032175	-0.14593	-0.35367	-0.68871	-0.49126	-0.044845	0.0074572	-0.016256	-0.10009	-0.077635	-0.014371	-0.044845	-0.10267	-0.1141	-0.056811	-0.072699	0.039712	-0.044845	0.024785	-0.053873	-0.059627	-0.078997	-0.078225	-0.044845	-0.1601	-0.017715	0.053356	0.12791	0.082003	-0.044845	-0.24588	-0.38101	-0.5748	-0.25006	-0.37696
ASMT1	AK072740	LOC_Os09g17560	-0.16233	-0.25209	-0.23748	-0.1766	-0.22858	0.13442	-0.16233	-0.44637	-0.39999	-0.51405	-0.13202	0.35949	-0.16233	0.048878	-0.1606	-0.34816	-0.20096	-0.079409	-0.16233	-0.045415	0.11294	-0.23516	-0.023303	-0.17231	-0.16233	-0.1163	-0.34854	-0.52188	-0.70949	-0.48198	-0.16233	-1.3819	-0.92898	-0.72091	-0.40316	2.7795
ASMT2	AK069308	LOC_Os10g02880	0.0065251	-0.96895	1.6872	-0.26299	0.97732	3.2072	0.0065251	0.29485	0.56246	-1.7218	-1.8537	-0.061839	0.0065251	0.83645	0.14703	0.64521	0.93088	0.69349	0.0065251	0.79435	1.2177	0.60847	0.41969	0.017948	0.0065251	1.1172	-0.91013	0.35594	3.235	2.091	0.0065251	2.2457	2.4313	2.1165	4.5661	6.9602
M2H (2-ODD11)	AK067086	LOC_Os10g40934	-1.83	-1.5683	-1.7173	-1.9175	1.9643	3.2086	-1.83	-1.3128	-1.9721	-2.3446	-1.3989	-1.1694	-1.83	-1.2507	-0.92139	-1.0748	-0.60793	-0.92775	-1.83	-0.47966	-0.94905	-1.3302	-0.40687	-0.24747	-1.83	-1.1171	-1.7995	-1.3461	-2.4596	-1.371	-1.83	-1.3315	-0.93243	-1.0604	3.4961	3.5024
M2H (2-ODD19)	AK065790	LOC_Os08g37456	0.031586	-0.12764	0.00030448	0.87478	1.3534	3.6194	0.031586	-0.12404	-0.48819	-0.15992	-0.12511	0.50928	0.031586	0.14113	0.12067	-0.027842	-0.73755	0.0042611	0.031586	-0.19904	0.033902	0.35834	0.097697	-0.25278	0.031586	0.10709	-0.25785	-0.26413	-0.25344	-0.56039	0.031586	0.5373	-0.21913	-0.068796	0.70763	1.4997
M2H (2-ODD21)	AK119413	LOC_Os04g57180	0.17383	-0.00076955	0.0097729	-0.42769	-2.4142	-2.3672	0.17383	0.20625	0.068516	-0.18595	0.0060045	-0.009689	0.17383	0.096659	0.048831	0.13958	0.98367	0.8058	0.17383	-0.057081	0.10735	0.17059	-0.23779	0.69449	0.17383	-0.041062	0.6824	0.80159	1.2617	0.58433	0.17383	0.54362	0.0066672	0.94474	-1.4207	-3.3612
M2H (2-ODD33)	AK101447	LOC_Os09g07020	0.02957	0.0031677	-0.034333	-0.16282	-0.56988	-0.62801	0.02957	-0.052167	-0.013639	-0.073984	-0.005352	0.010252	0.02957	-0.03229	-0.13628	-0.0021291	0.10844	0.1153	0.02957	-0.04388	-0.060122	0.010993	0.023879	-0.086865	0.02957	-0.0085498	0.14916	0.11338	-0.13289	-0.022121	0.02957	0.20265	0.17957	0.17971	-0.15396	0.34488
			Root						Root						Root						Root						Root						Root
			ABA						GA3						IAA						BL						t-zeatin						JA
			0 h	0.25 h	0.5 h	1 h	3 h	6 h	0 h	0.25 h	0.5 h	1 h	3 h	6 h	0 h	0.25 h	0.5 h	1 h	3 h	6 h	0 h	0.25 h	0.5 h	1 h	3 h	6 h	0 h	0.25 h	0.5 h	1 h	3 h	6 h	0 h	0.25 h	0.5 h	1 h	3 h	6 h
TDC1	AK069031	LOC_Os08g04540	0.89368	0.783399	0.836078	0.620529	1.04713	1.00792	0.89368	0.729965	0.765031	0.786239	0.757265	1.28174	0.89368	1.03473	0.884681	0.683878	0.883364	0.933921	0.89368	1.00516	1.07264	0.834272	0.978653	1.01604	0.89368	0.922525	0.834168	0.709842	0.622808	0.72221	0.89368	0.491785	0.765784	0.63928	1.39388	7.61582
TDC2	AK103253	LOC_Os07g25590	0.817653	1.05445	0.863824	0.814846	0.404216	0.495721	0.817653	1.05104	0.800404	0.950898	0.743621	0.93635	0.817653	0.772861	0.962564	0.89381	0.587321	0.673327	0.817653	0.813543	1.0155	1.12813	0.912098	0.934627	0.817653	1.08336	1.06419	1.14949	0.851891	0.697415	0.817653	1.18809	1.11828	1.39069	1.17557	0.965607
TDC3	AK065830	LOC_Os01g56380	0.884307	0.646799	0.851412	0.533629	0.85406	0.989191	0.884307	0.737053	0.770379	0.776856	0.899459	1.27313	0.884307	1.02781	0.879533	0.750191	0.859161	0.930688	0.884307	1.00273	1.04206	0.659475	0.959553	0.998746	0.884307	0.774561	0.734279	0.778279	0.631117	0.695986	0.884307	0.393054	0.540325	0.615397	0.564521	0.709045
T5H	AK071599	LOC_Os12g16720	1.01122	1.55999	1.09244	1.80822	9.94658	7.42711	1.01122	1.00502	0.828044	1.02845	1.18314	0.81505	1.01122	0.964048	1.04813	1.1694	2.07628	2.25261	1.01122	1.13756	0.799223	0.674678	0.526232	0.811937	1.01122	1.04071	1.00121	0.619094	1.63715	2.92513	1.01122	2.07542	3.19629	6.50523	7.45702	2.22638
SNAT	AK059369	LOC_Os05g40260	0.969394	1.02255	0.903797	0.782591	0.620408	0.711404	0.969394	1.00518	0.988795	0.932975	0.94761	0.990088	0.969394	0.931308	0.923959	0.961387	0.950857	1.02791	0.969394	1.01733	0.963347	0.959512	0.946716	0.947222	0.969394	0.894963	0.987796	1.03768	1.09271	1.05849	0.969394	0.843301	0.7679	0.671379	0.840861	0.770059
ASMT1	AK072740	LOC_Os09g17560	0.893581	0.839679	0.848226	0.884786	0.853475	1.09765	0.893581	0.733887	0.757864	0.700254	0.912553	1.28297	0.893581	1.03446	0.894653	0.785585	0.869971	0.946445	0.893581	0.969011	1.08143	0.849591	0.983977	0.887421	0.893581	0.922551	0.785378	0.696464	0.611536	0.715994	0.893581	0.383713	0.52523	0.606715	0.7562	6.86614
ASMT2	AK069308	LOC_Os10g02880	1.00453	0.510878	3.22031	0.833359	1.9688	9.23556	1.00453	1.22676	1.47679	0.30317	0.276682	0.958042	1.00453	1.78565	1.10729	1.56397	1.90644	1.61719	1.00453	1.7343	2.32576	1.52464	1.33764	1.01252	1.00453	2.16926	0.532137	1.27982	9.41525	4.26043	1.00453	4.74267	5.39379	4.33641	23.6883	124.517
M2H (2-ODD11)	AK067086	LOC_Os10g40934	0.281265	0.337206	0.304117	0.264713	3.90223	9.24453	0.281265	0.402539	0.254882	0.196882	0.379218	0.444606	0.281265	0.420244	0.528	0.474737	0.656137	0.525678	0.281265	0.717147	0.517973	0.397713	0.754258	0.842372	0.281265	0.46102	0.287274	0.393354	0.181797	0.386623	0.281265	0.397355	0.523975	0.479499	11.2832	11.3325
M2H (2-ODD19)	AK065790	LOC_Os08g37456	1.02214	0.915328	1.00021	1.83373	2.55514	12.2899	1.02214	0.917614	0.712919	0.895075	0.916934	1.42334	1.02214	1.10277	1.08724	0.980886	0.599757	1.00296	1.02214	0.87113	1.02378	1.28195	1.07006	0.839278	1.02214	1.07705	0.836333	0.832701	0.838894	0.678119	1.02214	1.45125	0.859083	0.953433	1.63312	2.82784
M2H (2-ODD21)	AK119413	LOC_Os04g57180	1.12805	0.999467	1.0068	0.743451	0.187609	0.193821	1.12805	1.15369	1.04864	0.87907	1.00417	0.993307	1.12805	1.06929	1.03443	1.10158	1.97749	1.74811	1.12805	0.961207	1.07725	1.12552	0.848043	1.61831	1.12805	0.971939	1.60481	1.74302	2.39778	1.49934	1.12805	1.45763	1.00463	1.92484	0.373531	0.0973146
M2H (2-ODD33)	AK101447	LOC_Os09g07020	1.02071	1.0022	0.976483	0.893277	0.673673	0.647068	1.02071	0.964487	0.990591	0.950011	0.996297	1.00713	1.02071	0.977867	0.909862	0.998525	1.07806	1.0832	1.02071	0.970043	0.959183	1.00765	1.01669	0.941567	1.02071	0.994091	1.10892	1.08176	0.912003	0.984784	1.02071	1.15081	1.13255	1.13266	0.89878	1.27005
			Root						Root						Root						Root						Root						Root
			ABA						GA3						IAA						BL						t-zeatin						JA
		log2	0 h	0.25 h	0.5 h	1 h	3 h	6 h	0 h	0.25 h	0.5 h	1 h	3 h	6 h	0 h	0.25 h	0.5 h	1 h	3 h	6 h	0 h	0.25 h	0.5 h	1 h	3 h	6 h	0 h	0.25 h	0.5 h	1 h	3 h	6 h	0 h	0.25 h	0.5 h	1 h	3 h	6 h
TDC1	AK069031	LOC_Os08g04540	1	0.8766	0.935546	0.694352	1.17171	1.12784	1	0.816809	0.856046	0.879777	0.847356	1.43422	1	1.15783	0.989931	0.765238	0.988457	1.04503	1	1.12474	1.20025	0.933525	1.09508	1.13692	1	1.03228	0.933408	0.794291	0.696903	0.80813	1	0.550292	0.856889	0.715335	1.55971	8.52187
TDC2	AK103253	LOC_Os07g25590	1	1.2896	1.05647	0.996568	0.494362	0.606273	1	1.28544	0.978904	1.16296	0.909459	1.14517	1	0.945219	1.17723	1.09314	0.718301	0.823488	1	0.994973	1.24197	1.37971	1.11551	1.14306	1	1.32496	1.30152	1.40585	1.04187	0.852948	1	1.45306	1.36767	1.70083	1.43774	1.18095
TDC3	AK065830	LOC_Os01g56380	1	0.731419	0.962801	0.603443	0.965796	1.11861	1	0.83348	0.871166	0.878491	1.01713	1.43969	1	1.16228	0.994601	0.848337	0.971563	1.05245	1	1.13391	1.17839	0.745753	1.08509	1.12941	1	0.875895	0.830343	0.8801	0.713685	0.787041	1	0.444477	0.611015	0.695909	0.638377	0.801809
T5H	AK071599	LOC_Os12g16720	1	1.54268	1.08031	1.78815	9.83617	7.34466	1	0.993866	0.818853	1.01703	1.17001	0.806002	1	0.953347	1.0365	1.15642	2.05323	2.22761	1	1.12493	0.790351	0.667188	0.52039	0.802924	1	1.02916	0.9901	0.612222	1.61898	2.89266	1	2.05238	3.16081	6.43302	7.37425	2.20167
SNAT	AK059369	LOC_Os05g40260	1	1.05484	0.932332	0.807299	0.639996	0.733864	1	1.03692	1.02001	0.962431	0.977528	1.02135	1	0.960711	0.95313	0.99174	0.980878	1.06036	1	1.04945	0.993762	0.989806	0.976606	0.977128	1	0.923219	1.01898	1.07044	1.12721	1.09191	1	0.869926	0.792144	0.692576	0.867409	0.794371
ASMT1	AK072740	LOC_Os09g17560	1	0.939679	0.949243	0.990158	0.955117	1.22837	1	0.821288	0.84812	0.783649	1.02123	1.43577	1	1.15766	1.0012	0.879143	0.973579	1.05916	1	1.08441	1.21022	0.950771	1.10116	0.993106	1	1.03242	0.878912	0.779408	0.684366	0.801264	1	0.429411	0.587781	0.67897	0.846258	7.68385
ASMT2	AK069308	LOC_Os10g02880	1	0.508572	3.20578	0.829598	1.95992	9.19389	1	1.22122	1.47012	0.301802	0.275433	0.953719	1	1.77759	1.10229	1.55691	1.89784	1.60989	1	1.72647	2.31526	1.51776	1.3316	1.00795	1	2.15947	0.529736	1.27404	9.37277	4.24121	1	4.72127	5.36945	4.31684	23.5814	123.955
M2H (2-ODD11)	AK067086	LOC_Os10g40934	1	1.19889	1.08125	0.941152	13.8739	32.8677	1	1.43117	0.906199	0.699987	1.34826	1.58074	1	1.49412	1.87724	1.68787	2.33281	1.86898	1	2.54972	1.84159	1.41402	2.68167	2.99495	1	1.6391	1.02137	1.39852	0.646356	1.37459	1	1.41274	1.86293	1.7048	40.1158	40.2914
M2H (2-ODD19)	AK065790	LOC_Os08g37456	1	0.895505	0.978551	1.79402	2.4998	12.0237	1	0.897743	0.69748	0.875691	0.897077	1.39252	1	1.07889	1.06369	0.959645	0.586769	0.981238	1	0.852265	1.00161	1.25419	1.04689	0.821102	1	1.05373	0.818222	0.814668	0.820727	0.663434	1	1.41983	0.840479	0.932786	1.59775	2.7666
M2H (2-ODD21)	AK119413	LOC_Os04g57180	1	0.886013	0.892512	0.659059	0.166313	0.17182	1	1.02273	0.929603	0.779283	0.890183	0.880553	1	0.947915	0.917005	0.976539	1.75302	1.54968	1	0.852097	0.954965	0.997757	0.751779	1.43461	1	0.861611	1.42264	1.54516	2.1256	1.32915	1	1.29216	0.890592	1.70635	0.33113	0.086268
M2H (2-ODD33)	AK101447	LOC_Os09g07020	1	0.981866	0.956672	0.875155	0.660006	0.633941	1	0.944919	0.970494	0.930737	0.976085	0.986699	1	0.958028	0.891403	0.978267	1.05619	1.06122	1	0.950363	0.939723	0.987206	0.996063	0.922464	1	0.973923	1.08643	1.05981	0.8935	0.964805	1	1.12746	1.10957	1.10968	0.880546	1.24428
			Root						Root						Root						Root						Root						Root
			ABA						GA3						IAA						BL						t-zeatin						JA
			0 h	0.25 h	0.5 h	1 h	3 h	6 h	0 h	0.25 h	0.5 h	1 h	3 h	6 h	0 h	0.25 h	0.5 h	1 h	3 h	6 h	0 h	0.25 h	0.5 h	1 h	3 h	6 h	0 h	0.25 h	0.5 h	1 h	3 h	6 h	0 h	0.25 h	0.5 h	1 h	3 h	6 h
TDC1	AK069031	LOC_Os08g04540	0	-0.19001	-0.09612	-0.52626	0.228616	0.173557	0	-0.29193	-0.22424	-0.18479	-0.23896	0.52027	0	0.211423	-0.0146	-0.38602	-0.01675	0.063543	0	0.169596	0.26333	-0.09924	0.131039	0.185132	0	0.04583	-0.09942	-0.33226	-0.52097	-0.30734	0	-0.86173	-0.22282	-0.48331	0.64128	3.09117
TDC2	AK103253	LOC_Os07g25590	0	0.366926	0.07925	-0.00496	-1.01636	-0.72196	0	0.362258	-0.03076	0.217802	-0.13692	0.19556	0	-0.08128	0.235394	0.12848	-0.47734	-0.28018	0	-0.00727	0.312631	0.46437	0.1577	0.192902	0	0.40595	0.380195	0.49144	0.05918	-0.22947	0	0.53909	0.45172	0.76624	0.5238	0.239948
TDC3	AK065830	LOC_Os01g56380	0	-0.45123	-0.05469	-0.72871	-0.05021	0.161701	0	-0.26278	-0.19898	-0.1869	0.02451	0.52576	0	0.216956	-0.00781	-0.23729	-0.04162	0.07375	0	0.181312	0.236812	-0.42323	0.117814	0.17557	0	-0.19117	-0.26822	-0.18426	-0.48664	-0.34549	0	-1.16982	-0.71072	-0.52303	-0.64752	-0.31867
T5H	AK071599	LOC_Os12g16720	0	0.625436	0.111446	0.838466	3.2981	2.8767	0	-0.0088772	-0.288324	0.024364	0.226516	-0.311144	0	-0.068927	0.051715	0.209666	1.0379	1.1555	0	0.169836	-0.339434	-0.583834	-0.942334	-0.316664	0	0.041465	-0.0143535	-0.707874	0.695086	1.5324	0	1.0373	1.6603	2.6855	2.8825	1.1386
SNAT	AK059369	LOC_Os05g40260	0	0.07702	-0.101085	-0.308825	-0.643865	-0.446415	0	0.0523022	0.028589	-0.055245	-0.03279	0.030474	0	-0.057825	-0.069255	-0.011966	-0.027854	0.084557	0	0.06963	-0.009028	-0.014782	-0.034152	-0.03338	0	-0.115255	0.02713	0.098201	0.172755	0.126848	0	-0.201035	-0.336165	-0.529955	-0.205215	-0.332115
ASMT1	AK072740	LOC_Os09g17560	0	-0.08976	-0.07515	-0.01427	-0.06625	0.29675	0	-0.28404	-0.23766	-0.35172	0.03031	0.52182	0	0.211208	0.00173	-0.18583	-0.03863	0.082921	0	0.116915	0.27527	-0.07283	0.139027	-0.00998	0	0.04603	-0.18621	-0.35955	-0.54716	-0.31965	0	-1.21957	-0.76665	-0.55858	-0.24083	2.94183
ASMT2	AK069308	LOC_Os10g02880	0	-0.975475	1.68067	-0.269515	0.970795	3.20067	0	0.288325	0.555935	-1.72833	-1.86023	-0.0683641	0	0.829925	0.140505	0.638685	0.924355	0.686965	0	0.787825	1.21117	0.601945	0.413165	0.0114229	0	1.11067	-0.916655	0.349415	3.22847	2.08447	0	2.23917	2.42477	2.10997	4.55957	6.95367
M2H (2-ODD11)	AK067086	LOC_Os10g40934	0	0.2617	0.1127	-0.0875	3.7943	5.0386	0	0.5172	-0.1421	-0.5146	0.4311	0.6606	0	0.5793	0.90861	0.7552	1.22207	0.90225	0	1.35034	0.88095	0.4998	1.42313	1.58253	0	0.7129	0.0305	0.4839	-0.6296	0.459	0	0.4985	0.89757	0.7696	5.3261	5.3324
M2H (2-ODD19)	AK065790	LOC_Os08g37456	0	-0.159226	-0.0312815	0.843194	1.32181	3.58781	0	-0.155626	-0.519776	-0.191506	-0.156696	0.477694	0	0.109544	0.089084	-0.059428	-0.769136	-0.0273249	0	-0.230626	0.002316	0.326754	0.066111	-0.284366	0	0.075504	-0.289436	-0.295716	-0.285026	-0.591976	0	0.505714	-0.250716	-0.100382	0.676044	1.46811
M2H (2-ODD21)	AK119413	LOC_Os04g57180	0	-0.1746	-0.164057	-0.60152	-2.58803	-2.54103	0	0.03242	-0.105314	-0.35978	-0.167825	-0.183519	0	-0.077171	-0.124999	-0.03425	0.80984	0.63197	0	-0.230911	-0.06648	-0.00324	-0.41162	0.52066	0	-0.214892	0.50857	0.62776	1.08787	0.4105	0	0.36979	-0.167163	0.77091	-1.59453	-3.53503
M2H (2-ODD33)	AK101447	LOC_Os09g07020	0	-0.0264023	-0.063903	-0.19239	-0.59945	-0.65758	0	-0.081737	-0.043209	-0.103554	-0.034922	-0.019318	0	-0.06186	-0.16585	-0.0316991	0.07887	0.08573	0	-0.07345	-0.089692	-0.018577	-0.005691	-0.116435	0	-0.0381198	0.11959	0.08381	-0.16246	-0.051691	0	0.17308	0.15	0.15014	-0.18353	0.31531
			Shoot						Shoot						Shoot						Shoot						Shoot						Shoot
			ABA						GA3						IAA						BL						t-zeatin						JA
		log2	0 h	1 h	3 h	6 h	12 h		0 h	1 h	3 h	6 h	12 h		0 h	1 h	3 h	6 h	12 h		0 h	1 h	3 h	6 h	12 h		0 h	1 h	3 h	6 h	12 h		0 h	1 h	3 h	6 h	12 h
TDC1	AK069031	LOC_Os08g04540	-0.78773	0.30338	-0.067099	-0.63541	-0.018925		-0.78773	0.14316	0.35593	-0.14461	0.014616		-0.78773	0.15551	-0.18085	-0.23865	-0.48009		-0.78773	-0.15855	0.48725	0.079662	0.088536		-0.78773	0.048627	0.16065	-0.46546	0.035432		-0.78773	-1.5929	-2.4063	-1.8528	-1.263
TDC2	AK103253	LOC_Os07g25590	0.069931	-0.0032541	-0.33921	-1.2197	-0.92413		0.069931	0.080669	-0.021089	0.076727	-0.17279		0.069931	0.18039	-0.24771	-0.96954	-0.21425		0.069931	0.13464	-0.058105	-0.2939	-0.10756		0.069931	0.187	0.26627	0.29411	0.27891		0.069931	0.22767	-0.088479	-1.332	-1.043
TDC3	AK065830	LOC_Os01g56380	-0.41286	0.40268	1.0898	0.3884	1.0745		-0.41286	0.35898	0.051496	-0.022769	-0.5662		-0.41286	-0.14804	-0.12419	-0.35596	-0.11472		-0.41286	0.21899	-0.31912	-0.031588	0.21613		-0.41286	-0.2541	0.087217	-0.11237	0.15969		-0.41286	1.2176	1.2576	0.64445	0.55939
T5H	AK071599	LOC_Os12g16720	0.30299	0.2085	1.0617	2.1219	0.82564		0.30299	-0.11016	-0.079069	0.20416	0.25468		0.30299	0.33029	-0.0050778	0.55759	0.22952		0.30299	0.15448	-0.1802	0.18346	-0.14477		0.30299	-0.080433	-0.1557	-0.19853	-0.2306		0.30299	-0.57625	1.4014	0.91373	0.91614
SNAT	AK059369	LOC_Os05g40260	-0.091505	0.069768	-0.14305	-0.83675	-0.55766		-0.091505	0.079328	0.071029	-0.1664	-0.095363		-0.091505	0.1143	0.0068669	-0.27766	-0.15049		-0.091505	0.10532	-0.069978	-0.10942	0.049393		-0.091505	0.098384	0.071494	0.053743	-0.079258		-0.091505	0.41665	-0.11371	-0.58815	-0.42101
ASMT1	AK072740	LOC_Os09g17560	-0.55984	0.1512	3.9652	5.9232	7.7252		-0.55984	2.023	0.26802	1.1672	0.50994		-0.55984	0.24376	0.35751	0.69353	0.0094542		-0.55984	-0.12889	0.35069	0.40649	0.26087		-0.55984	0.53021	0.0056493	0.1285	0.19429		-0.55984	-1.5579	0.23616	4.4906	4.5923
ASMT2	AK069308	LOC_Os10g02880	0.0075861	-0.15061	0.26981	3.2421	1.3203		0.0075861	0.092899	-0.38236	-0.28358	0.43059		0.0075861	0.0052947	0.27321	2.0125	0.13361		0.0075861	-0.10547	0.51235	1.1504	0.11926		0.0075861	-0.37791	0.17273	0.4503	0.083766		0.0075861	-0.62788	3.129	5.8976	4.1802
M2H (2-ODD11)	AK067086	LOC_Os10g40934	0.13838	-0.74631	0.27443	0.83765	1.7373		0.13838	-0.35528	0.21221	-0.41011	-0.63556		0.13838	-0.52445	-0.78225	-0.099733	-0.83502		0.13838	-0.68134	-0.88639	-1.0637	-0.33536		0.13838	-0.54989	-0.57229	-1.0617	-0.94103		0.13838	-0.7649	1.415	2.0378	2.4205
M2H (2-ODD19)	AK065790	LOC_Os08g37456	-0.050389	0.068984	0.47285	1.1787	1.5737		-0.050389	-0.088988	0.033025	0.11925	0.15665		-0.050389	-0.1014	0.27334	0.85272	0.082882		-0.050389	-0.024202	0.23582	0.41217	0.10863		-0.050389	0.11044	0.013228	-0.24861	0.1526		-0.050389	-0.34819	0.43563	0.82852	0.19656
M2H (2-ODD21)	AK119413	LOC_Os04g57180	0.43405	-0.32566	-0.76189	-0.010232	-0.8442		0.43405	0.15231	0.2751	0.17548	-0.030793		0.43405	0.24879	0.84071	1.4023	0.42347		0.43405	0.33	0.017216	0.21605	0.35905		0.43405	1.043	0.90676	1.1933	0.55164		0.43405	-0.76267	-1.4048	0.65569	-0.47909
M2H (2-ODD33)	AK101447	LOC_Os09g07020	0.10489	0.20211	0.3264	0.34758	0.24591		0.10489	0.17293	0.15856	0.0117	-0.081351		0.10489	0.11655	-0.11448	-0.15315	-0.044913		0.10489	0.16607	-0.1907	-0.19866	-0.0007944		0.10489	0.17997	0.076709	0.18584	0.472		0.10489	0.13147	0.33522	0.38482	0.35407
			Shoot						Shoot						Shoot						Shoot						Shoot						Shoot
			ABA						GA3						IAA						BL						t-zeatin						JA
			0 h	1 h	3 h	6 h	12 h		0 h	1 h	3 h	6 h	12 h		0 h	1 h	3 h	6 h	12 h		0 h	1 h	3 h	6 h	12 h		0 h	1 h	3 h	6 h	12 h		0 h	1 h	3 h	6 h	12 h
TDC1	AK069031	LOC_Os08g04540	0.579255	1.23403	0.954556	0.643758	0.986968		0.579255	1.10432	1.27981	0.904624	1.01018		0.579255	1.11382	0.882183	0.847538	0.716933		0.579255	0.895925	1.40177	1.05677	1.06329		0.579255	1.03428	1.11779	0.72424	1.02486		0.579255	0.331504	0.188639	0.276855	0.416677
TDC2	AK103253	LOC_Os07g25590	1.04967	0.997747	0.790474	0.429372	0.526998		1.04967	1.05751	0.985489	1.05462	0.887125		1.04967	1.13319	0.842232	0.510669	0.861994		1.04967	1.09782	0.960525	0.815694	0.928157		1.04967	1.13839	1.20269	1.22613	1.21328		1.04967	1.17094	0.940514	0.397217	0.485317
TDC3	AK065830	LOC_Os01g56380	0.751133	1.32196	2.12845	1.30894	2.10599		0.751133	1.28252	1.03634	0.984342	0.675393		0.751133	0.902476	0.917519	0.78135	0.923562		0.751133	1.16392	0.801559	0.978343	1.16161		0.751133	0.83851	1.06232	0.925067	1.11705		0.751133	2.3256	2.39098	1.56314	1.47365
T5H	AK071599	LOC_Os12g16720	1.2337	1.15549	2.08739	4.35267	1.77232		1.2337	0.926485	0.946668	1.15202	1.19307		1.2337	1.25727	0.996487	1.47181	1.17244		1.2337	1.11302	0.882581	1.1356	0.904524		1.2337	0.945774	0.897697	0.871438	0.85228		1.2337	0.670705	2.64158	1.88391	1.88706
SNAT	AK059369	LOC_Os05g40260	0.938543	1.04955	0.905603	0.559903	0.679403		0.938543	1.05653	1.05047	0.891063	0.936037		0.938543	1.08245	1.00477	0.824928	0.900944		0.938543	1.07573	0.952653	0.926961	1.03483		0.938543	1.07057	1.0508	1.03795	0.946544		0.938543	1.33482	0.924208	0.665195	0.746902
ASMT1	AK072740	LOC_Os09g17560	0.678377	1.11049	15.6187	60.6821	211.601		0.678377	4.06428	1.20415	2.24575	1.42399		0.678377	1.18407	1.28121	1.61724	1.00657		0.678377	0.914535	1.27517	1.32546	1.1982		0.678377	1.44414	1.00392	1.09316	1.14416		0.678377	0.339645	1.17785	22.4805	24.1224
ASMT2	AK069308	LOC_Os10g02880	1.00527	0.900869	1.20565	9.4617	2.49718		1.00527	1.06651	0.767182	0.82155	1.34778		1.00527	1.00368	1.20849	4.03481	1.09704		1.00527	0.929502	1.42637	2.21975	1.08618		1.00527	0.769552	1.12719	1.36632	1.05978		1.00527	0.647127	8.74828	59.6149	18.1287
M2H (2-ODD11)	AK067086	LOC_Os10g40934	1.10067	0.596126	1.20952	1.78714	3.33411		1.10067	0.781718	1.15846	0.752566	0.643691		1.10067	0.695224	0.581459	0.933206	0.560575		1.10067	0.623586	0.540966	0.478404	0.792586		1.10067	0.683072	0.672548	0.479067	0.520861		1.10067	0.588494	2.6666	4.10619	5.35357
M2H (2-ODD19)	AK065790	LOC_Os08g37456	0.965676	1.04898	1.38785	2.26373	2.97667		0.965676	0.940182	1.02316	1.08617	1.1147		0.965676	0.932128	1.2086	1.8059	1.05913		0.965676	0.983364	1.17758	1.33069	1.0782		0.965676	1.07956	1.00921	0.841707	1.11157		0.965676	0.785569	1.3525	1.77586	1.14596
M2H (2-ODD21)	AK119413	LOC_Os04g57180	1.35102	0.797933	0.589723	0.992933	0.55702		1.35102	1.11135	1.21008	1.12934	0.978882		1.35102	1.18821	1.79093	2.64323	1.34115		1.35102	1.25701	1.012	1.16155	1.28258		1.35102	2.06051	1.87483	2.28675	1.46575		1.35102	0.589405	0.37767	1.57537	0.71743
M2H (2-ODD33)	AK101447	LOC_Os09g07020	1.07541	1.15038	1.25388	1.27242	1.18584		1.07541	1.12735	1.11617	1.00814	0.945172		1.07541	1.08414	0.923715	0.899285	0.969348		1.07541	1.122	0.87618	0.87136	0.99945		1.07541	1.13286	1.05461	1.13748	1.38703		1.07541	1.09541	1.26157	1.3057	1.27816
			Shoot						Shoot						Shoot						Shoot						Shoot						Shoot
			ABA						GA3						IAA						BL						t-zeatin						JA
		log2	0 h	1 h	3 h	6 h	12 h		0 h	1 h	3 h	6 h	12 h		0 h	1 h	3 h	6 h	12 h		0 h	1 h	3 h	6 h	12 h		0 h	1 h	3 h	6 h	12 h		0 h	1 h	3 h	6 h	12 h
TDC1	AK069031	LOC_Os08g04540	1	2.13038	1.6479	1.11136	1.70386		1	1.90645	2.20941	1.5617	1.74393		1	1.92284	1.52296	1.46315	1.23768		1	1.54669	2.41995	1.82436	1.83562		1	1.78554	1.9297	1.2503	1.76928		1	0.572295	0.325658	0.477949	0.719332
TDC2	AK103253	LOC_Os07g25590	1	0.950537	0.753072	0.409056	0.502063		1	1.00747	0.938859	1.00472	0.84515		1	1.07957	0.802381	0.486506	0.821208		1	1.04587	0.915076	0.777098	0.884239		1	1.08453	1.14579	1.16811	1.15587		1	1.11554	0.896012	0.378422	0.462354
TDC3	AK065830	LOC_Os01g56380	1	1.75996	2.83365	1.74262	2.80375		1	1.70745	1.3797	1.31048	0.899166		1	1.20149	1.22151	1.04023	1.22956		1	1.54955	1.06713	1.30249	1.54648		1	1.11633	1.41429	1.23156	1.48715		1	3.09612	3.18316	2.08105	1.9619
T5H	AK071599	LOC_Os12g16720	1	0.936603	1.69198	3.52815	1.43659		1	0.750982	0.767342	0.93379	0.967069		1	1.0191	0.807723	1.193	0.950349		1	0.902182	0.715394	0.920487	0.73318		1	0.766617	0.727647	0.706362	0.690834		1	0.543654	2.14119	1.52704	1.5296
SNAT	AK059369	LOC_Os05g40260	1	1.11827	0.964902	0.596567	0.723891		1	1.12571	1.11925	0.949411	0.997329		1	1.15333	1.07056	0.878945	0.959939		1	1.14617	1.01503	0.987659	1.10259		1	1.14068	1.11961	1.10592	1.00853		1	1.42223	0.984727	0.708753	0.795809
ASMT1	AK072740	LOC_Os09g17560	1	1.63698	23.0236	89.4519	311.922		1	5.99118	1.77505	3.31048	2.09911		1	1.74545	1.88864	2.38398	1.4838		1	1.34812	1.87974	1.95386	1.76628		1	2.12881	1.47989	1.61143	1.68661		1	0.500673	1.73628	33.1386	35.5589
ASMT2	AK069308	LOC_Os10g02880	1	0.896145	1.19933	9.41208	2.48408		1	1.06092	0.763158	0.817241	1.34072		1	0.998413	1.20216	4.01365	1.09128		1	0.924627	1.41889	2.20811	1.08048		1	0.765516	1.12128	1.35916	1.05422		1	0.643733	8.7024	59.3022	18.0336
M2H (2-ODD11)	AK067086	LOC_Os10g40934	1	0.541604	1.09889	1.62368	3.02916		1	0.710221	1.05251	0.683735	0.584818		1	0.631638	0.528278	0.847854	0.509304		1	0.566552	0.491489	0.434648	0.720095		1	0.620598	0.611036	0.435251	0.473222		1	0.53467	2.42271	3.73063	4.86392
M2H (2-ODD19)	AK065790	LOC_Os08g37456	1	1.08626	1.43718	2.34419	3.08247		1	0.9736	1.05952	1.12478	1.15432		1	0.96526	1.25156	1.87009	1.09678		1	1.01832	1.21943	1.37798	1.11653		1	1.11793	1.04508	0.871625	1.15108		1	0.813491	1.40057	1.83898	1.18669
M2H (2-ODD21)	AK119413	LOC_Os04g57180	1	0.590615	0.436502	0.73495	0.412295		1	0.822598	0.895677	0.835916	0.72455		1	0.879491	1.32561	1.95647	0.992693		1	0.930417	0.749067	0.859756	0.949342		1	1.52515	1.38771	1.69261	1.08492		1	0.436266	0.279545	1.16606	0.531028
M2H (2-ODD33)	AK101447	LOC_Os09g07020	1	1.06971	1.16595	1.1832	1.10268		1	1.04829	1.0379	0.937448	0.878893		1	1.00811	0.85894	0.836223	0.901374		1	1.04332	0.814739	0.810256	0.929364		1	1.05342	0.980656	1.05771	1.28977		1	1.01859	1.1731	1.21414	1.18853
			Shoot						Shoot						Shoot						Shoot						Shoot						Shoot
			ABA						GA3						IAA						BL						t-zeatin						JA
			0 h	1 h	3 h	6 h	12 h		0 h	1 h	3 h	6 h	12 h		0 h	1 h	3 h	6 h	12 h		0 h	1 h	3 h	6 h	12 h		0 h	1 h	3 h	6 h	12 h		0 h	1 h	3 h	6 h	12 h
TDC1	AK069031	LOC_Os08g04540	0	1.09111	0.720631	0.15232	0.768805		0	0.93089	1.14366	0.64312	0.802346		0	0.94324	0.60688	0.54908	0.30764		0	0.62918	1.27498	0.867392	0.876266		0	0.836357	0.94838	0.32227	0.823162		0	-0.80517	-1.61857	-1.06507	-0.47527
TDC2	AK103253	LOC_Os07g25590	0	-0.0731851	-0.409141	-1.28963	-0.994061		0	0.010738	-0.09102	0.006796	-0.242721		0	0.110459	-0.317641	-1.03947	-0.284181		0	0.064709	-0.128036	-0.363831	-0.177491		0	0.117069	0.196339	0.224179	0.208979		0	0.157739	-0.15841	-1.40193	-1.11293
TDC3	AK065830	LOC_Os01g56380	0	0.81554	1.50266	0.80126	1.48736		0	0.77184	0.464356	0.390091	-0.15334		0	0.26482	0.28867	0.0569	0.29814		0	0.63185	0.09374	0.381272	0.62899		0	0.15876	0.500077	0.30049	0.57255		0	1.63046	1.67046	1.05731	0.97225
T5H	AK071599	LOC_Os12g16720	0	-0.09449	0.75871	1.81891	0.52265		0	-0.41315	-0.382059	-0.09883	-0.04831		0	0.0273	-0.308068	0.2546	-0.07347		0	-0.14851	-0.48319	-0.11953	-0.44776		0	-0.383423	-0.45869	-0.50152	-0.53359		0	-0.87924	1.09841	0.61074	0.61315
SNAT	AK059369	LOC_Os05g40260	0	0.161273	-0.051545	-0.745245	-0.466155		0	0.170833	0.162534	-0.074895	-0.003858		0	0.205805	0.0983719	-0.186155	-0.058985		0	0.196825	0.021527	-0.017915	0.140898		0	0.189889	0.162999	0.145248	0.012247		0	0.508155	-0.022205	-0.496645	-0.329505
ASMT1	AK072740	LOC_Os09g17560	0	0.71104	4.52504	6.48304	8.28504		0	2.58284	0.82786	1.72704	1.06978		0	0.8036	0.91735	1.25337	0.569294		0	0.43095	0.91053	0.96633	0.82071		0	1.09005	0.565489	0.68834	0.75413		0	-0.99806	0.796	5.05044	5.15214
ASMT2	AK069308	LOC_Os10g02880	0	-0.158196	0.262224	3.23451	1.31271		0	0.0853129	-0.389946	-0.291166	0.423004		0	-0.0022914	0.265624	2.00491	0.126024		0	-0.113056	0.504764	1.14281	0.111674		0	-0.385496	0.165144	0.442714	0.0761799		0	-0.635466	3.12141	5.89001	4.17261
M2H (2-ODD11)	AK067086	LOC_Os10g40934	0	-0.88469	0.13605	0.69927	1.59892		0	-0.49366	0.07383	-0.54849	-0.77394		0	-0.66283	-0.92063	-0.238113	-0.9734		0	-0.81972	-1.02477	-1.20208	-0.47374		0	-0.68827	-0.71067	-1.20008	-1.07941		0	-0.90328	1.27662	1.89942	2.28212
M2H (2-ODD19)	AK065790	LOC_Os08g37456	0	0.119373	0.523239	1.22909	1.62409		0	-0.038599	0.083414	0.169639	0.207039		0	-0.051011	0.323729	0.903109	0.133271		0	0.026187	0.286209	0.462559	0.159019		0	0.160829	0.063617	-0.198221	0.202989		0	-0.297801	0.486019	0.878909	0.246949
M2H (2-ODD21)	AK119413	LOC_Os04g57180	0	-0.75971	-1.19594	-0.444282	-1.27825		0	-0.28174	-0.15895	-0.25857	-0.464843		0	-0.18526	0.40666	0.96825	-0.01058		0	-0.10405	-0.416834	-0.218	-0.075		0	0.60895	0.47271	0.75925	0.11759		0	-1.19672	-1.83885	0.22164	-0.91314
M2H (2-ODD33)	AK101447	LOC_Os09g07020	0	0.09722	0.22151	0.24269	0.14102		0	0.06804	0.05367	-0.09319	-0.186241		0	0.01166	-0.21937	-0.25804	-0.149803		0	0.06118	-0.29559	-0.30355	-0.105684		0	0.07508	-0.028181	0.08095	0.36711		0	0.02658	0.23033	0.27993	0.24918
			Leaf gene expression profile throughout entire growth in the field (12:00)																		Root gene expression profile throughout entire growth in the field (12:00)															Leaf gene expression profile throughout entire growth in the field (00:00)
			13 DAT	20 DAT	27 DAT	34 DAT	41 DAT	48 DAT	55 DAT	62 DAT	69 DAT	76 DAT	83 DAT	90 DAT	97 DAT	104 DAT	111 DAT	118 DAT	125 DAT		13 DAT	20 DAT	27 DAT	34 DAT	41 DAT	48 DAT	55 DAT	62 DAT	69 DAT	76 DAT	83 DAT	90 DAT	97 DAT	104 DAT		14 DAT	21 DAT	28 DAT	35 DAT	42 DAT	49 DAT	56 DAT	63 DAT	70 DAT	77 DAT	84 DAT	91 DAT	98 DAT	105 DAT
TDC1	AK069031	LOC_Os08g04540	5.4853	2.9451	5.4617	4.9365	10.799	15.344	9.4534	11.466	6.6806	6.5815	10.061	9.5345	6.4835	4.6633	5.9744	4.9756	5.4635		27.824	49.959	49.298	44.297	79.042	64.874	95.963	14.857	9.7602	4.8249	6.5097	10.331	10.433	3.9315		8.5533	6.0188	4.8846	5.5027	8.0697	6.78	13.591	10.664	8.5257	5.2324	6.1991	7.6021	5.8443	5.7418
TDC2	AK103253	LOC_Os07g25590	741.78	547.14	993.36	716.09	858.61	1024.3	835.46	572.89	401.13	591.1	593.76	416.67	240.34	228.92	433.25	327.51	249.34		558.24	2312	4136.9	2681.9	1907.5	4097.9	1430	382.03	614.66	68.235	189.78	9.2711	9.0434	14.772		2507.4	1045.8	1843.4	1117.9	1030.9	1297.7	1271.8	1089.1	1123.2	672.42	849.86	533.98	676.81	713.01
TDC3	AK065830	LOC_Os01g56380	298.58	397.06	718.42	486.11	672.05	919.31	1217.9	928.38	771.39	680.68	755.75	566.67	293.22	367.35	395.16	265.32	383.19		13.003	6.6435	8.165	13.234	8.0787	14.048	21.784	12.354	9.1236	4.3817	5.8908	9.7177	9.7756	3.7255		231.14	371.1	389.51	395.62	450.07	702.96	639.38	829.89	733.81	427.22	555.98	317.66	205.62	342.42
T5H	AK071599	LOC_Os12g16720	433.37	337.95	307.28	255.07	282.26	278.69	456.63	245.82	295.13	252.32	264.6	456.92	921.08	421.47	419.38	945	1141.6		4135.1	4765.1	5797.4	7363.2	7865.5	9059.6	10554	4051.2	4058.2	2855.5	1518.4	295.73	154.34	249.4		364.3	423.66	698.71	576.85	421.94	405.35	710.76	464.3	588.83	521.39	507.23	206.8	526	609
SNAT	AK059369	LOC_Os05g40260	1875	1608.2	2396.2	2179.1	2466.2	4361	4236.2	3907.1	3094.4	3528.1	4135.9	3569.7	1750.2	1999.5	2162.2	1524	1507.7		198.85	510.34	599.95	492.26	538.56	963.74	755.14	268.93	341.69	148.69	204.62	58.168	35.768	36.382		3571.4	3239.6	4155.1	3839.2	2949.2	4470.4	3374.3	4334.1	3750.3	2827.5	3897.4	3019.4	1615.2	2077.2
ASMT1	AK072740	LOC_Os09g17560	5.9428	3.2272	5.5493	27.076	20.371	866.91	168.77	1114	1348.7	3340.9	1255.1	1039.6	755.64	470.79	791.11	892.88	528.48		12.053	7.0826	8.6639	13.793	8.7345	45.747	126.22	23.84	19.92	25.025	17.33	35.119	27.698	19.356		151.42	10.536	4.9721	14.339	17.334	226.8	883.49	176.15	73.149	743.6	109.86	85.306	224.26	92.117
ASMT2	AK069308	LOC_Os10g02880	12.907	233.07	2035.7	2346.9	3319.8	713.17	11720	1739.4	3026.9	2401.5	4030.7	108.93	14.924	4.4413	43.351	13.234	7.5187		6.9559	178.08	1152.6	940.24	589.18	2167.7	561.25	58.705	51.119	28.499	11.604	9.3217	9.2338	22.098		742.86	187.77	1970.8	440.2	2924.5	238.66	9598.2	3496.7	12895	91.555	48.278	6.2223	7.3369	12.577
M2H (2-ODD11)	AK067086	LOC_Os10g40934	7.7057	9.4647	16.758	7.4212	10.595	19.488	9.6357	15.252	23.268	41.565	15.49	37.587	10.897	14.647	43.055	29.073	13.21		95.278	162.55	146.06	119.57	117.47	165.7	226.05	79.802	82.477	57.234	85.59	205.89	132.18	33.358		15.41	38.622	38.483	18.846	17.319	42.633	96.12	60.566	32.637	219.3	74.684	98.03	60.578	41.594
M2H (2-ODD19)	AK065790	LOC_Os08g37456	2928.6	3127.9	4643.2	2690	8585.5	6123.2	5465.6	4525	2613.3	2882.6	1739.8	2450.1	3071.1	6866.4	5703.4	6156.2	6005.1		358.35	444.05	743.84	742	980.54	841.15	875.61	261.83	413.89	222.25	361.16	101.09	134.35	135.18		3299.6	1016.7	815.87	331.36	425.78	290.06	422.58	376.4	304.21	532.38	551.77	359.91	861.52	705.46
M2H (2-ODD21)	AK119413	LOC_Os04g57180	42.606	44.502	78.721	36.55	97.838	64.271	72.436	39.126	13.688	28.147	22.836	32.344	18.633	17.442	12.767	19.052	25.517		176.64	264.57	270.66	313.79	251.34	261.73	150.54	75.411	129.43	39.853	90.103	52.375	47.959	32.274		836.53	654.08	535.65	376.57	331.33	889.86	1059.4	367.92	741.48	1841.9	257.12	1208.3	91.508	521.92
M2H (2-ODD33)	AK101447	LOC_Os09g07020	226.45	97.449	131.75	150.58	276.77	853.02	993.83	676.97	673.14	755.37	474.69	477.98	344.87	500.87	599.49	446.3	466.01		511.78	2641.5	2851.5	2312.2	2652.1	4847.9	2904.3	681.77	1412.9	320.17	513.47	100.56	83.94	58.867		597.6	432.78	582.85	546.11	554.46	1366.6	1526.4	1508.1	1360.3	1031.6	1326.3	869.95	833.41	956.61
			Leaf gene expression profile throughout entire growth in the field (12:00)																		Root gene expression profile throughout entire growth in the field (12:00)															Leaf gene expression profile throughout entire growth in the field (00:00)
			13 DAT	20 DAT	27 DAT	34 DAT	41 DAT	48 DAT	55 DAT	62 DAT	69 DAT	76 DAT	83 DAT	90 DAT	97 DAT	104 DAT	111 DAT	118 DAT	125 DAT		13 DAT	20 DAT	27 DAT	34 DAT	41 DAT	48 DAT	55 DAT	62 DAT	69 DAT	76 DAT	83 DAT	90 DAT	97 DAT	104 DAT		14 DAT	21 DAT	28 DAT	35 DAT	42 DAT	49 DAT	56 DAT	63 DAT	70 DAT	77 DAT	84 DAT	91 DAT	98 DAT	105 DAT
TDC1	AK069031	LOC_Os08g04540	1	0.536908	0.995698	0.899951	1.96872	2.79729	1.72341	2.09031	1.21791	1.19984	1.83417	1.73819	1.18198	0.850145	1.08917	0.907079	0.996026		1	1.79554	1.77178	1.59204	2.84078	2.33158	3.44893	0.533963	0.350783	0.173408	0.23396	0.371298	0.374964	0.141299		1	0.703682	0.571078	0.643342	0.94346	0.792677	1.58898	1.24677	0.996773	0.61174	0.724761	0.888791	0.68328	0.671296
TDC2	AK103253	LOC_Os07g25590	1	0.737604	1.33916	0.965367	1.1575	1.38087	1.12629	0.772318	0.540767	0.796867	0.800453	0.561716	0.324004	0.308609	0.584068	0.441519	0.336137		1	4.14159	7.41061	4.80421	3.41699	7.34075	2.56162	0.684347	1.10107	0.122232	0.339961	0.0166077	0.0161998	0.0264617		1	0.417085	0.735184	0.44584	0.411143	0.517548	0.507219	0.434354	0.447954	0.268174	0.338941	0.212962	0.269925	0.284362
TDC3	AK065830	LOC_Os01g56380	1	1.32983	2.40612	1.62807	2.25082	3.07894	4.07897	3.10932	2.58353	2.27972	2.53115	1.89788	0.982048	1.23032	1.32346	0.888606	1.28337		1	0.510921	0.627932	1.01777	0.621295	1.08037	1.67531	0.950088	0.701653	0.336976	0.453034	0.747343	0.751796	0.286511		1	1.60552	1.68517	1.7116	1.94717	3.04127	2.7662	3.59042	3.17474	1.84832	2.40538	1.37432	0.889591	1.48144
T5H	AK071599	LOC_Os12g16720	1	0.779819	0.709048	0.588573	0.651314	0.643076	1.05367	0.567229	0.681012	0.582228	0.610564	1.05434	2.12539	0.972541	0.967718	2.18058	2.63424		1	1.15235	1.402	1.78066	1.90213	2.1909	2.5523	0.97971	0.981403	0.690552	0.367198	0.071517	0.0373244	0.0603129		1	1.16294	1.91795	1.58345	1.15822	1.11268	1.95103	1.2745	1.61633	1.43121	1.39234	0.567664	1.44386	1.6717
SNAT	AK059369	LOC_Os05g40260	1	0.857707	1.27797	1.16219	1.31531	2.32587	2.25931	2.08379	1.65035	1.88165	2.20581	1.90384	0.93344	1.0664	1.15317	0.8128	0.804107		1	2.56646	3.0171	2.47553	2.70837	4.84657	3.79754	1.35243	1.71833	0.74775	1.02902	0.292522	0.179874	0.182962		1	0.907095	1.16344	1.07498	0.825783	1.25172	0.944812	1.21356	1.05009	0.791706	1.09128	0.845439	0.45226	0.581621
ASMT1	AK072740	LOC_Os09g17560	1	0.543044	0.933785	4.5561	3.42785	145.876	28.3991	187.454	226.947	562.176	211.197	174.934	127.152	79.2202	133.121	150.246	88.9278		1	0.587621	0.718817	1.14436	0.724674	3.79549	10.4721	1.97793	1.6527	2.07625	1.43782	2.91371	2.29802	1.60591		1	0.0695813	0.0328365	0.0946969	0.114476	1.49782	5.8347	1.16332	0.483087	4.91084	0.725532	0.563373	1.48105	0.608354
ASMT2	AK069308	LOC_Os10g02880	1	18.0576	157.721	181.832	257.209	55.2545	908.034	134.764	234.516	186.062	312.288	8.43961	1.15627	0.3441	3.35872	1.02534	0.582529		1	25.6013	165.701	135.172	84.7022	311.635	80.6869	8.4396	7.34901	4.0971	1.66822	1.34011	1.32748	3.17687		1	0.252766	2.65299	0.592575	3.93681	0.321272	12.9206	4.70708	17.3586	0.123247	0.0649894	0.00837614	0.00987656	0.0169305
M2H (2-ODD11)	AK067086	LOC_Os10g40934	1	1.22827	2.17475	0.963079	1.37496	2.52904	1.25046	1.97931	3.01958	5.39406	2.0102	4.87782	1.41415	1.9008	5.58742	3.77292	1.71432		1	1.70606	1.53299	1.25496	1.23292	1.73912	2.37253	0.83757	0.865646	0.600705	0.898319	2.16094	1.38731	0.350112		1	2.50629	2.49727	1.22297	1.12388	2.76658	6.23751	3.9303	2.11791	14.231	4.84646	6.36145	3.93108	2.69916
M2H (2-ODD19)	AK065790	LOC_Os08g37456	1	1.06805	1.58547	0.918528	2.93161	2.09083	1.86628	1.54511	0.892338	0.984293	0.594072	0.836611	1.04866	2.3446	1.94748	2.1021	2.0505		1	1.23915	2.07574	2.0706	2.73626	2.34729	2.44345	0.730654	1.15499	0.620204	1.00784	0.282099	0.374913	0.377229		1	0.308128	0.247263	0.100424	0.12904	0.0879076	0.12807	0.114074	0.092196	0.161347	0.167223	0.109077	0.261098	0.213802
M2H (2-ODD21)	AK119413	LOC_Os04g57180	1	1.0445	1.84765	0.85786	2.29634	1.5085	1.70014	0.918321	0.321269	0.660635	0.535981	0.759142	0.437333	0.409379	0.299653	0.447167	0.598906		1	1.49779	1.53227	1.77644	1.42289	1.48171	0.852242	0.426919	0.732733	0.225617	0.510094	0.296507	0.271507	0.182711		1	0.781897	0.640324	0.450157	0.396077	1.06375	1.26642	0.439817	0.886376	2.20183	0.307365	1.44442	0.10939	0.623911
M2H (2-ODD33)	AK101447	LOC_Os09g07020	1	0.430333	0.581806	0.664959	1.22221	3.76692	4.38874	2.98949	2.97258	3.3357	2.09622	2.11075	1.52294	2.21183	2.64734	1.97085	2.05789		1	5.1614	5.57173	4.51796	5.18211	9.47262	5.6749	1.33215	2.76076	0.625601	1.0033	0.196491	0.164016	0.115024		1	0.724197	0.975318	0.913839	0.927811	2.28681	2.55422	2.52359	2.27627	1.72624	2.21938	1.45574	1.3946	1.60075
			Leaf gene expression profile throughout entire growth in the field (12:00)																		Root gene expression profile throughout entire growth in the field (12:00)															Leaf gene expression profile throughout entire growth in the field (00:00)
			13 DAT	20 DAT	27 DAT	34 DAT	41 DAT	48 DAT	55 DAT	62 DAT	69 DAT	76 DAT	83 DAT	90 DAT	97 DAT	104 DAT	111 DAT	118 DAT	125 DAT		13 DAT	20 DAT	27 DAT	34 DAT	41 DAT	48 DAT	55 DAT	62 DAT	69 DAT	76 DAT	83 DAT	90 DAT	97 DAT	104 DAT		14 DAT	21 DAT	28 DAT	35 DAT	42 DAT	49 DAT	56 DAT	63 DAT	70 DAT	77 DAT	84 DAT	91 DAT	98 DAT	105 DAT
TDC1	AK069031	LOC_Os08g04540	0	-0.897254	-0.00622045	-0.152082	0.977255	1.48403	0.785263	1.06372	0.284407	0.262846	0.875131	0.797587	0.241202	-0.234219	0.123223	-0.1407	-0.00574507	#NUM!	0	0.844415	0.825199	0.670879	1.50629	1.22131	1.78615	-0.905187	-1.51135	-2.52776	-2.09567	-1.42935	-1.41518	-2.82318	#NUM!	0	-0.507005	-0.808241	-0.636341	-0.0839661	-0.335196	0.668099	0.318196	-0.00466285	-0.709008	-0.464422	-0.170083	-0.549451	-0.574978
TDC2	AK103253	LOC_Os07g25590	0	-0.439081	0.421325	-0.0508504	0.211012	0.465575	0.171579	-0.372733	-0.886922	-0.327589	-0.321111	-0.832086	-1.62591	-1.69615	-0.775792	-1.17945	-1.57288	#NUM!	0	2.05018	2.88959	2.2643	1.77273	2.87593	1.35706	-0.5472	0.138903	-3.0323	-1.55656	-5.912	-5.94788	-5.23995	#NUM!	0	-1.26159	-0.443823	-1.1654	-1.28229	-0.950235	-0.97932	-1.20306	-1.15858	-1.89876	-1.5609	-2.23133	-1.88937	-1.8142
TDC3	AK065830	LOC_Os01g56380	0	0.411239	1.26671	0.703165	1.17045	1.62243	2.02821	1.6366	1.36934	1.18886	1.33979	0.924391	-0.026134	0.299038	0.404319	-0.170384	0.359942	#NUM!	0	-0.968829	-0.67132	0.0254047	-0.686649	0.11152	0.744424	-0.0738663	-0.511169	-1.56928	-1.14231	-0.420158	-0.411587	-1.80334	#NUM!	0	0.683041	0.752893	0.775348	0.961382	1.60468	1.46791	1.84415	1.66664	0.886212	1.26627	0.458716	-0.168786	0.567
T5H	AK071599	LOC_Os12g16720	0	-0.358789	-0.496045	-0.764706	-0.618575	-0.636938	0.0754264	-0.817997	-0.554249	-0.780345	-0.711786	0.0763423	1.08773	-0.0401693	-0.0473412	1.12472	1.39739	#NUM!	0	0.204584	0.487484	0.832411	0.927616	1.13153	1.3518	-0.0295729	-0.0270823	-0.534179	-1.44537	-3.80557	-4.74374	-4.05139	#NUM!	0	0.21778	0.939567	0.663069	0.211911	0.154041	0.964235	0.34993	0.692724	0.517236	0.477513	-0.816891	0.529936	0.741315
SNAT	AK059369	LOC_Os05g40260	0	-0.221444	0.353858	0.216842	0.395399	1.21777	1.17588	1.05921	0.722769	0.912001	1.14131	0.928912	-0.0993708	0.0927487	0.205609	-0.299028	-0.314541	#NUM!	0	1.35978	1.59316	1.30774	1.43743	2.27696	1.92506	0.43555	0.781007	-0.419373	0.0412666	-1.77338	-2.47494	-2.45038	#NUM!	0	-0.140674	0.218393	0.104316	-0.276166	0.323914	-0.0819015	0.279243	0.0705163	-0.336963	0.126022	-0.242228	-1.14478	-0.78185
ASMT1	AK072740	LOC_Os09g17560	0	-0.88086	-0.098837	2.1878	1.7773	7.1886	4.82777	7.55039	7.82621	9.13488	7.72244	7.45067	6.99041	6.3078	7.05659	7.23118	6.47456	#NUM!	0	-0.767041	-0.476304	0.194544	-0.464595	1.92428	3.38848	0.983992	0.724825	1.05398	0.523879	1.54286	1.20039	0.683389	#NUM!	0	-3.84516	-4.92856	-3.40054	-3.12688	0.582865	2.54466	0.218249	-1.04965	2.29597	-0.46289	-0.827837	0.566617	-0.717016
ASMT2	AK069308	LOC_Os10g02880	0	4.17454	7.30123	7.50646	8.0068	5.78802	9.8266	7.07429	7.87354	7.53964	8.28673	3.07718	0.209481	-1.5391	1.74791	0.0360955	-0.779599	#NUM!	0	4.67814	7.37244	7.07865	6.40433	8.28371	6.33426	3.07717	2.87755	2.0346	0.738313	0.422356	0.408687	1.66761	#NUM!	0	-1.98412	1.40762	-0.754931	1.97703	-1.63813	3.6916	2.23483	4.11758	-3.02038	-3.94365	-6.8995	-6.66178	-5.88423
M2H (2-ODD11)	AK067086	LOC_Os10g40934	0	0.296631	1.12085	-0.0542735	0.459386	1.33859	0.322463	0.985001	1.59435	2.43137	1.00734	2.28624	0.499933	0.926607	2.48218	1.91568	0.777633	#NUM!	0	0.770669	0.616346	0.32764	0.302077	0.798359	1.24643	-0.255718	-0.208151	-0.735271	-0.154701	1.11166	0.472289	-1.51411	#NUM!	0	1.32556	1.32035	0.290391	0.168489	1.4681	2.64097	1.97464	1.08264	3.83097	2.27693	2.66936	1.97493	1.43251
M2H (2-ODD19)	AK065790	LOC_Os08g37456	0	0.0949832	0.664908	-0.122605	1.55169	1.06407	0.900169	0.627707	-0.164338	-0.0228405	-0.75129	-0.257371	0.0685443	1.22934	0.961611	1.07183	1.03598	#NUM!	0	0.309353	1.05362	1.05005	1.45221	1.23099	1.28892	-0.452739	0.207878	-0.689186	0.0112688	-1.82573	-1.41537	-1.40649	#NUM!	0	-1.6984	-2.01588	-3.31582	-2.95411	-3.50787	-2.96499	-3.13195	-3.43915	-2.63176	-2.58015	-3.19658	-1.93733	-2.22565
M2H (2-ODD21)	AK119413	LOC_Os04g57180	0	0.0628136	0.885692	-0.221185	1.19934	0.593111	0.76565	-0.122929	-1.63814	-0.598075	-0.899747	-0.397559	-1.1932	-1.28849	-1.73864	-1.16111	-0.739598	#NUM!	0	0.582837	0.61567	0.828987	0.508828	0.567267	-0.230665	-1.22797	-0.44864	-2.14805	-0.971165	-1.75386	-1.88094	-2.45237	#NUM!	0	-0.35495	-0.643127	-1.1515	-1.33615	0.0891611	0.340758	-1.18503	-0.17401	1.13871	-1.70198	0.53049	-3.19245	-0.680589
M2H (2-ODD33)	AK101447	LOC_Os09g07020	0	-1.21647	-0.78139	-0.588662	0.289495	1.91339	2.13381	1.5799	1.57171	1.73799	1.06779	1.07776	0.60686	1.14524	1.40454	0.978821	1.04117	#NUM!	0	2.36776	2.47813	2.17567	2.37354	3.24376	2.50459	0.413761	1.46506	-0.676686	0.00475622	-2.34747	-2.60809	-3.11999	#NUM!	0	-0.465546	-0.0360555	-0.129989	-0.108097	1.19334	1.35288	1.33548	1.18667	0.787632	1.15016	0.541752	0.479846	0.678751
			Leaf gene expression profile throughout entire growth in the field (12:00)																		Root gene expression profile throughout entire growth in the field (12:00)															Leaf gene expression profile throughout entire growth in the field (00:00)
		Gene	13 DAT	20 DAT	27 DAT	34 DAT	41 DAT	48 DAT	55 DAT	62 DAT	69 DAT	76 DAT	83 DAT	90 DAT	97 DAT	104 DAT	111 DAT	118 DAT	125 DAT	Gene	13 DAT	20 DAT	27 DAT	34 DAT	41 DAT	48 DAT	55 DAT	62 DAT	69 DAT	76 DAT	83 DAT	90 DAT	97 DAT	104 DAT	Gene	14 DAT	21 DAT	28 DAT	35 DAT	42 DAT	49 DAT	56 DAT	63 DAT	70 DAT	77 DAT	84 DAT	91 DAT	98 DAT	105 DAT
TDC1	AK069031	TDC1	0	-0.897254	-0.00622045	-0.152082	0.977255	1.48403	0.785263	1.06372	0.284407	0.262846	0.875131	0.797587	0.241202	-0.234219	0.123223	-0.1407	-0.00574507	TDC1	0	0.844415	0.825199	0.670879	1.50629	1.22131	1.78615	-0.905187	-1.51135	-2.52776	-2.09567	-1.42935	-1.41518	-2.82318	TDC1	0	-0.507005	-0.808241	-0.636341	-0.0839661	-0.335196	0.668099	0.318196	-0.00466285	-0.709008	-0.464422	-0.170083	-0.549451	-0.574978
TDC2	AK103253	TDC2	0	-0.439081	0.421325	-0.0508504	0.211012	0.465575	0.171579	-0.372733	-0.886922	-0.327589	-0.321111	-0.832086	-1.62591	-1.69615	-0.775792	-1.17945	-1.57288	TDC2	0	2.05018	2.88959	2.2643	1.77273	2.87593	1.35706	-0.5472	0.138903	-3.0323	-1.55656	-5.912	-5.94788	-5.23995	TDC2	0	-1.26159	-0.443823	-1.1654	-1.28229	-0.950235	-0.97932	-1.20306	-1.15858	-1.89876	-1.5609	-2.23133	-1.88937	-1.8142
TDC3	AK065830	TDC3	0	0.411239	1.26671	0.703165	1.17045	1.62243	2.02821	1.6366	1.36934	1.18886	1.33979	0.924391	-0.026134	0.299038	0.404319	-0.170384	0.359942	TDC3	0	-0.968829	-0.67132	0.0254047	-0.686649	0.11152	0.744424	-0.0738663	-0.511169	-1.56928	-1.14231	-0.420158	-0.411587	-1.80334	TDC3	0	0.683041	0.752893	0.775348	0.961382	1.60468	1.46791	1.84415	1.66664	0.886212	1.26627	0.458716	-0.168786	0.567
T5H	AK071599	T5H	0	-0.358789	-0.496045	-0.764706	-0.618575	-0.636938	0.0754264	-0.817997	-0.554249	-0.780345	-0.711786	0.0763423	1.08773	-0.0401693	-0.0473412	1.12472	1.39739	T5H	0	0.204584	0.487484	0.832411	0.927616	1.13153	1.3518	-0.0295729	-0.0270823	-0.534179	-1.44537	-3.80557	-4.74374	-4.05139	T5H	0	0.21778	0.939567	0.663069	0.211911	0.154041	0.964235	0.34993	0.692724	0.517236	0.477513	-0.816891	0.529936	0.741315
SNAT	AK059369	SNAT	0	-0.221444	0.353858	0.216842	0.395399	1.21777	1.17588	1.05921	0.722769	0.912001	1.14131	0.928912	-0.0993708	0.0927487	0.205609	-0.299028	-0.314541	SNAT	0	1.35978	1.59316	1.30774	1.43743	2.27696	1.92506	0.43555	0.781007	-0.419373	0.0412666	-1.77338	-2.47494	-2.45038	SNAT	0	-0.140674	0.218393	0.104316	-0.276166	0.323914	-0.0819015	0.279243	0.0705163	-0.336963	0.126022	-0.242228	-1.14478	-0.78185
ASMT1	AK072740	ASMT1	0	-0.88086	-0.098837	2.1878	1.7773	7.1886	4.82777	7.55039	7.82621	9.13488	7.72244	7.45067	6.99041	6.3078	7.05659	7.23118	6.47456	ASMT1	0	-0.767041	-0.476304	0.194544	-0.464595	1.92428	3.38848	0.983992	0.724825	1.05398	0.523879	1.54286	1.20039	0.683389	ASMT1	0	-3.84516	-4.92856	-3.40054	-3.12688	0.582865	2.54466	0.218249	-1.04965	2.29597	-0.46289	-0.827837	0.566617	-0.717016
ASMT2	AK069308	ASMT2	0	4.17454	7.30123	7.50646	8.0068	5.78802	9.8266	7.07429	7.87354	7.53964	8.28673	3.07718	0.209481	-1.5391	1.74791	0.0360955	-0.779599	ASMT2	0	4.67814	7.37244	7.07865	6.40433	8.28371	6.33426	3.07717	2.87755	2.0346	0.738313	0.422356	0.408687	1.66761	ASMT2	0	-1.98412	1.40762	-0.754931	1.97703	-1.63813	3.6916	2.23483	4.11758	-3.02038	-3.94365	-6.8995	-6.66178	-5.88423
M2H (2-ODD11)	AK067086	M2H (2-ODD11)	0	0.296631	1.12085	-0.0542735	0.459386	1.33859	0.322463	0.985001	1.59435	2.43137	1.00734	2.28624	0.499933	0.926607	2.48218	1.91568	0.777633	M2H (2-ODD11)	0	0.770669	0.616346	0.32764	0.302077	0.798359	1.24643	-0.255718	-0.208151	-0.735271	-0.154701	1.11166	0.472289	-1.51411	M2H (2-ODD11)	0	1.32556	1.32035	0.290391	0.168489	1.4681	2.64097	1.97464	1.08264	3.83097	2.27693	2.66936	1.97493	1.43251
M2H (2-ODD19)	AK065790	M2H (2-ODD19)	0	0.0949832	0.664908	-0.122605	1.55169	1.06407	0.900169	0.627707	-0.164338	-0.0228405	-0.75129	-0.257371	0.0685443	1.22934	0.961611	1.07183	1.03598	M2H (2-ODD19)	0	0.309353	1.05362	1.05005	1.45221	1.23099	1.28892	-0.452739	0.207878	-0.689186	0.0112688	-1.82573	-1.41537	-1.40649	M2H (2-ODD19)	0	-1.6984	-2.01588	-3.31582	-2.95411	-3.50787	-2.96499	-3.13195	-3.43915	-2.63176	-2.58015	-3.19658	-1.93733	-2.22565
M2H (2-ODD21)	AK119413	M2H (2-ODD21)	0	0.0628136	0.885692	-0.221185	1.19934	0.593111	0.76565	-0.122929	-1.63814	-0.598075	-0.899747	-0.397559	-1.1932	-1.28849	-1.73864	-1.16111	-0.739598	M2H (2-ODD21)	0	0.582837	0.61567	0.828987	0.508828	0.567267	-0.230665	-1.22797	-0.44864	-2.14805	-0.971165	-1.75386	-1.88094	-2.45237	M2H (2-ODD21)	0	-0.35495	-0.643127	-1.1515	-1.33615	0.0891611	0.340758	-1.18503	-0.17401	1.13871	-1.70198	0.53049	-3.19245	-0.680589
M2H (2-ODD33)	AK101447	M2H (2-ODD33)	0	-1.21647	-0.78139	-0.588662	0.289495	1.91339	2.13381	1.5799	1.57171	1.73799	1.06779	1.07776	0.60686	1.14524	1.40454	0.978821	1.04117	M2H (2-ODD33)	0	2.36776	2.47813	2.17567	2.37354	3.24376	2.50459	0.413761	1.46506	-0.676686	0.00475622	-2.34747	-2.60809	-3.11999	M2H (2-ODD33)	0	-0.465546	-0.0360555	-0.129989	-0.108097	1.19334	1.35288	1.33548	1.18667	0.787632	1.15016	0.541752	0.479846	0.678751
			Average of raw data				SD					Average				SD
			Control	Drought	Salt	Cold	Control	Drought	Salt	Cold		Control	Drought	Salt	Cold
TDC1	AK069031	LOC_Os08g04540	73.96	109.72	331.57	140.39	0	20.28	30.23	30.71	OsTDC1	1	1.4835	4.4831	1.89819	0	0.274202	0.408734	0.415224
TDC2	AK103253	LOC_Os07g25590	859.05	640.77	426.35	870.64	0	51.1	90.4	91.99	OsTDC2	1	0.745905	0.496304	1.01349	0	0.0594843	0.105233	0.107083
TDC3	AK065830	LOC_Os01g56380	410.78	297.03	966.88	308.44	0	8.97	140.77	36.82	OsTDC3	1	0.723088	2.35377	0.750864	0	0.0218365	0.34269	0.0896344
T5H	AK071599	LOC_Os12g16720	17.62	7.14	5.52	6.86	0	5.44	1.77	2.09	OsT5H	1	0.405221	0.31328	0.38933	0	0.30874	0.100454	0.118615
SNAT	AK059369	LOC_Os05g40260	1267.52	501.98	636.55	1152.1	0	40.8	35.25	32.86	OsSNAT	1	0.396033	0.502201	0.90894	0	0.0321888	0.0278102	0.0259246
ASMT1	AK072740	LOC_Os09g17560	13.39	22.81	18.27	17.49	0	4.66	12.28	7.06	OsASMT1	1	1.70351	1.36445	1.3062	0	0.348021	0.917102	0.527259
ASMT2	AK069308	LOC_Os10g02880	15.06	14.46	13	16.81	0	2.6	2.82	10.05	OsASMT2	1	0.960159	0.863214	1.1162	0	0.172643	0.187251	0.667331
M2H (2-ODD11)	AK067086	LOC_Os10g40934	795.46	356.35	329.39	363.57	0	29.19	31.12	34.84	Os2-ODD11	1	0.44798	0.414087	0.457056	0	0.0366957	0.039122	0.0437986
M2H (2-ODD19)	AK065790	LOC_Os08g37456	53.94	66.86	81.36	48.59	0	9.12	32.91	19.5	Os2-ODD19	1	1.23953	1.50834	0.900816	0	0.169077	0.610122	0.361513
M2H (2-ODD21)	AK119413	LOC_Os04g57180	31.38	23.21	31.61	24.11	0	7.84	17.65	14.56	Os2-ODD21	1	0.739643	1.00733	0.768324	0	0.249841	0.56246	0.46399
M2H (2-ODD33)	AK101447	LOC_Os09g07020	906.6	870.9	830.63	900.35	0	69.2	40.51	170.61	Os2-ODD33	1	0.960622	0.916203	0.993106	0	0.0763291	0.0446834	0.188187
[truncated: 166 more columns]
